# Supplementary material for: Metabolic Characterization of Antifolate Responsiveness and Non-responsiveness in Malignant Pleural Mesothelioma Cells
Source: Front Pharmacol. 2018 Oct 12;9:1129. doi: 10.3389/fphar.2018.01129 (PMC6194193; doi:10.3389/fphar.2018.01129)
Supplement: Supplementary file 9 [file Table_2.XLSX]

## Sheet: STable 2
Supplementary TABLE 2. Metabolomic profile of quantified 117 major metabolites
ID	HMT DB				Concentration (pmol/106 cells)
	Compound name	Pathway Label	KEGG ID	HMDB ID	TCC-MESO2_PBS			TCC-MESO2_PMX			TCC-MESO2_PMX+HT			MSTO-211H_PBS			MSTO-211H_PMX			MSTO-211H_PMX+HT			NCI-H2452_PBS			NCI-H2452_PMX			NCI-H2452_PMX+HT			TCC-MESO2_PBS		TCC-MESO2_PMX		TCC-MESO2_PMX+HT		MSTO-211H_PBS		MSTO-211H_PMX		MSTO-211H_PMX+HT		NCI-H2452_PBS		NCI-H2452_PMX		NCI-H2452_PMX+HT
					1	2	3	4	5	6	7	8	9	10	11	12	13	14	15	16	17	18	19	20	21	22	23	24	25	26	27	Mean	S.D.	Mean	S.D.	Mean	S.D.	Mean	S.D.	Mean	S.D.	Mean	S.D.	Mean	S.D.	Mean	S.D.	Mean	S.D.
A_0001	NAD+	NAD+	C00003	HMDB00902	1958.96	2041.59	2117.57	1784.38	1824.93	2077.42	1995.5	2000.96	1857.61	2572.62	2749.6	2635.72	2698.69	3076.63	2509.31	2834.51	2683.54	2491.51	2911.56	3180.13	2988.67	2980.78	3291.63	3264.76	3087.71	2852.53	3171.37	2039.37	79.3317	1895.58	158.779	1951.36	81.2351	2652.65	89.6975	2761.54	288.834	2669.85	171.909	3026.79	138.279	3179.06	172.236	3037.2	165.309
A_0002	cAMP	cAMP	C00575	HMDB00058	89.1659	99.6267	135.738	114.107	118.975	155.153	130.092	137.784	187.546	26.6189	26.1154	34.2442	20.6967	13.8187	13.3823	24.3434	21.9139	19.5037	223.645	459.15	266.626	346.902	374.646	558.987	397.161	280.924	309.776	108.177	24.4348	129.412	22.4251	151.807	31.1887	28.9928	4.5548	15.9659	4.10277	21.9204	2.41984	316.474	125.416	426.845	115.276	329.287	60.525
A_0003	cGMP	cGMP	C00942	HMDB01314	N.D.	N.D.	N.D.	N.D.	N.D.	N.D.	N.D.	N.D.	N.D.	N.D.	N.D.	N.D.	N.D.	N.D.	N.D.	N.D.	N.D.	N.D.	N.D.	N.D.	N.D.	N.D.	N.D.	N.D.	N.D.	N.D.	N.D.	N.A.	N.A.	N.A.	N.A.	N.A.	N.A.	N.A.	N.A.	N.A.	N.A.	N.A.	N.A.	N.A.	N.A.	N.A.	N.A.	N.A.	N.A.
A_0004	NADH	NADH	C00004	HMDB01487	171.322	172.875	135.646	168.604	158.294	138.027	160.217	154.466	143.473	94.4952	109.512	95.7489	102.163	105.987	94.2016	96.4427	89.7317	86.7621	188.151	187.605	171.157	175.828	179.181	213.479	184.825	146.8	167.557	159.948	21.0601	154.975	15.5566	152.719	8.50736	99.9186	8.33152	100.784	6.01242	90.9788	4.95931	182.304	9.65783	189.496	20.8377	166.394	19.0395
A_0005	Xanthine	Xanthine	C00385	HMDB00292	14.4952	17.1869	8.01822	7.06498	11.5114	8.94246	8.31054	10.2814	5.73843	4.83536	7.30954	6.7135	8.16698	8.41208	8.5483	9.70541	9.54178	7.87525	15.0457	10.6866	8.1804	5.09714	2.03636	6.80302	13.1549	9.42661	12.2534	13.2334	4.71278	9.17295	2.23217	8.11013	2.27812	6.28613	1.29126	8.37579	0.193235	9.04081	1.01272	11.3042	3.47406	4.6455	2.41521	11.6116	1.94524
A_0006	ADP-ribose	ADP-Rib	C00301	HMDB01178	3.44425	2.32087	2.74572	1.76115	2.66572	3.12623	2.24423	2.25885	2.08472	2.16286	2.53785	2.85669	2.23833	2.69617	2.11025	3.05737	3.12898	2.49822	3.50221	4.10865	4.30398	3.9579	4.07387	3.89525	3.19718	3.80542	4.03115	2.83695	0.567218	2.5177	0.694472	2.19593	0.0965936	2.51913	0.347294	2.34825	0.308036	2.89486	0.345354	3.97161	0.418084	3.97568	0.0906242	3.67791	0.431356
A_0007	Mevalonic acid	Mevalonic acid	C00418,C02104	HMDB00227	N.D.	N.D.	N.D.	N.D.	N.D.	N.D.	N.D.	N.D.	N.D.	N.D.	N.D.	N.D.	N.D.	N.D.	N.D.	N.D.	N.D.	N.D.	N.D.	N.D.	N.D.	N.D.	N.D.	N.D.	N.D.	N.D.	N.D.	N.A.	N.A.	N.A.	N.A.	N.A.	N.A.	N.A.	N.A.	N.A.	N.A.	N.A.	N.A.	N.A.	N.A.	N.A.	N.A.	N.A.	N.A.
A_0008	UDP-glucose	UDP-Glc	C00029	HMDB00286	1312.78	1348.93	1327.57	1280.59	1320.94	1398.65	1238.13	1243.13	1124.52	1043.46	1229.15	1093.64	1223.84	1358.26	1100.33	884.008	874.291	790.612	746.091	795.768	770.495	675.716	796.606	814.684	715.727	619.419	742.771	1329.76	18.1768	1333.39	60.0083	1201.93	67.0814	1122.08	96.0579	1227.48	129.007	849.637	51.3474	770.785	24.8401	762.335	75.5573	692.639	64.836
A_0009	Uric acid	Uric acid	C00366	HMDB00289	3.25239	2.59163	N.D.	N.D.	N.D.	N.D.	N.D.	N.D.	N.D.	11.9503	11.7637	14.6153	17.2088	16.0876	18.2003	7.52006	9.83559	7.83506	4.34937	N.D.	N.D.	N.D.	N.D.	N.D.	1.35726	0.0560774	N.D.	2.92201	0.467223	N.A.	N.A.	N.A.	N.A.	12.7764	1.59523	17.1656	1.05705	8.39691	1.25586	4.34937	N.A.	N.A.	N.A.	0.706668	0.920074
A_0010	NADP+	NADP+	C00006	HMDB00217	85.9329	102.892	91.2414	73.6713	87.5321	97.6106	95.1377	112.371	76.9404	151.003	174.403	146.104	138.515	147.049	133.689	160.677	138.439	116.664	81.933	87.9693	95.0586	68.9497	88.1736	94.8655	91.4175	63.1895	88.0629	93.3556	8.67522	86.2713	12.0193	94.8164	17.7176	157.17	15.1242	139.751	6.76516	138.594	22.0069	88.3203	6.56982	83.9963	13.4534	80.89	15.4205
A_0011	IMP	IMP	C00130	HMDB00175	20.0719	21.1874	21.6092	19.5799	20.0624	21.5983	50.0852	58.7133	42.2038	30.4496	34.0358	31.6323	43.6327	49.6183	38.213	80.5862	92.8378	81.5121	22.9142	25.0029	20.2296	19.4438	19.7757	21.1322	29.6477	24.7648	27.5525	20.9562	0.794329	20.4135	1.05405	50.3341	8.25758	32.0392	1.82742	43.8213	5.705	84.9787	6.82188	22.7156	2.39282	20.1172	0.894532	27.3217	2.44964
A_0012	Sedoheptulose 7-phosphate	S7P	C05382	HMDB01068	N.D.	N.D.	N.D.	N.D.	N.D.	N.D.	N.D.	N.D.	N.D.	N.D.	N.D.	N.D.	N.D.	N.D.	N.D.	N.D.	N.D.	N.D.	N.D.	N.D.	N.D.	N.D.	N.D.	N.D.	N.D.	N.D.	N.D.	N.A.	N.A.	N.A.	N.A.	N.A.	N.A.	N.A.	N.A.	N.A.	N.A.	N.A.	N.A.	N.A.	N.A.	N.A.	N.A.	N.A.	N.A.
A_0013	Glucose 6-phosphate	G6P	C00092,C00668,C01172	HMDB01401	70.2288	82.3508	95.303	85.7104	79.9534	90.4508	98.2434	102.58	97.7776	51.2303	65.4603	73.6289	80.0785	79.2685	76.3635	67.3818	87.6834	67.5914	140.899	165.195	115.38	113.573	130.674	122.525	121.919	122.32	133.721	82.6275	12.5394	85.3715	5.25692	99.5337	2.64858	63.4399	11.3352	78.5701	1.95345	74.2189	11.6611	140.491	24.91	122.257	8.55364	125.987	6.70146
A_0014	Fructose 6-phosphate	F6P	C00085,C05345	HMDB00124	15.2661	11.8014	19.7819	15.7852	16.5536	23.94	20.1073	21.0291	16.7705	4.817	4.75565	5.47716	4.61534	5.65187	5.15573	3.40165	7.35941	5.94109	32.3849	42.3474	44.1899	36.2073	36.0424	40.9579	29.5936	32.5222	37.1208	15.6165	4.00173	18.7596	4.50277	19.3023	2.24054	5.01661	0.400029	5.14098	0.518424	5.56738	2.00517	39.6408	6.3509	37.7359	2.79155	33.0789	3.79438
A_0015	Fructose 1-phosphate	D-F1P	C01094	HMDB01076	N.D.	N.D.	N.D.	N.D.	N.D.	N.D.	N.D.	N.D.	N.D.	20.9108	7.31726	15.6781	8.80719	24.4623	22.1847	16.4336	15.8929	8.1804	N.D.	N.D.	N.D.	N.D.	N.D.	N.D.	N.D.	N.D.	N.D.	N.A.	N.A.	N.A.	N.A.	N.A.	N.A.	14.6354	6.85649	18.4847	8.45801	13.5023	4.61683	N.A.	N.A.	N.A.	N.A.	N.A.	N.A.
A_0016	Galactose 1-phosphate	Gal1P	C00446	HMDB00645	23.0762	22.5737	23.4908	15.5329	23.3356	20.9643	22.4374	18.5502	22.5045	21.2794	22.7717	19.8739	22.8093	24.9844	19.4026	14.473	16.8447	17.1926	34.8375	31.5075	32.2376	30.8576	38.0433	32.34	31.2047	28.5364	25.6141	23.0469	0.459247	19.9443	4.00008	21.164	2.2639	21.3083	1.44911	22.3988	2.81346	16.1701	1.47997	32.8609	1.75032	33.747	3.79381	28.4517	2.79627
A_0017	Glucose 1-phosphate	G1P	C00103	HMDB01586	15.9177	25.657	24.8446	26.583	26.1953	35.2787	34.009	30.2677	19.6148	12.9013	14.99	13.3158	15.1653	17.4603	6.14705	14.5218	14.5739	16.8719	36.8171	25.9091	23.568	17.2573	26.4527	28.5024	26.0149	33.1201	27.107	22.1398	5.40378	29.3523	5.13604	27.9638	7.46852	13.7357	1.10587	12.9242	5.98031	15.3225	1.34203	28.7648	7.07112	24.0708	5.98897	28.7473	3.82608
A_0018	Acetoacetyl CoA	AAcCoA	C00332	HMDB01484	N.D.	N.D.	N.D.	N.D.	N.D.	N.D.	N.D.	N.D.	N.D.	N.D.	N.D.	N.D.	N.D.	N.D.	N.D.	N.D.	N.D.	N.D.	N.D.	N.D.	N.D.	N.D.	N.D.	N.D.	N.D.	N.D.	N.D.	N.A.	N.A.	N.A.	N.A.	N.A.	N.A.	N.A.	N.A.	N.A.	N.A.	N.A.	N.A.	N.A.	N.A.	N.A.	N.A.	N.A.	N.A.
A_0019	Acetyl CoA	AcCoA	C00024	HMDB01206	0.931937	2.32315	3.3032	1.29737	1.18733	2.71005	2.12992	4.60599	1.21778	0.788103	N.D.	N.D.	N.D.	1.21817	N.D.	N.D.	0.487622	N.D.	1.82956	2.72682	2.72532	2.57663	2.7094	2.90112	2.16797	2.15063	2.39539	2.1861	1.19156	1.73159	0.849162	2.65123	1.75323	0.788103	N.A.	1.21817	N.A.	0.487622	N.A.	2.42723	0.5176	2.72905	0.163139	2.238	0.13658
A_0020	Folic acid	Folic acid	C00504	HMDB00121	3.52299	4.04227	3.05178	2.04808	2.64887	2.05268	2.12945	2.62099	2.07484	1.27824	2.05854	1.98297	2.05862	2.19863	2.92625	1.98326	2.03212	1.61879	5.21654	5.03532	4.72903	3.45252	3.66637	4.28496	5.82339	4.70603	5.91103	3.53901	0.495441	2.24987	0.345545	2.2751	0.300799	1.77325	0.430351	2.3945	0.4658	1.87806	0.225859	4.99363	0.246413	3.80128	0.432305	5.48015	0.671838
A_0021	Ribose 5-phosphate	R5P	C00117	HMDB01548	14.0719	15.8658	16.3387	11.3658	14.5203	13.9273	7.19675	7.99939	4.66488	10.8113	12.2397	15.6609	17.4556	32.9406	18.4268	8.27915	8.95109	8.36786	8.19779	8.30345	7.32821	2.16988	2.41937	3.11169	6.24406	2.69983	11.0536	15.4255	1.19582	13.2711	1.67648	6.62034	1.74038	12.9039	2.4921	22.941	8.6735	8.5327	0.365041	7.94315	0.535169	2.56698	0.487946	6.66583	4.19282
A_0022	CoA	CoA	C00010	HMDB01423	75.6284	80.4871	80.149	85.1009	82.1864	77.8705	99.0845	98.8679	90.3563	26.7573	23.5818	49.3621	46.8256	67.191	45.6707	42.3359	57.6565	55.4664	39.6627	34.0663	39.8057	32.3245	44.8378	47.319	31.9599	26.5824	36.212	78.7548	2.71281	81.7193	3.63776	96.1029	4.97785	33.2337	14.0575	53.2291	12.1051	51.8196	8.28579	37.8449	3.27313	41.4938	8.03714	31.5848	4.82575
A_0023	Ribose 1-phosphate	R1P	C00620	HMDB01489	5.96515	4.11614	7.18407	4.83317	N.D.	6.65882	8.86153	6.82436	5.25046	5.38223	6.21949	5.23409	8.61884	9.30817	8.99053	3.82462	3.94538	6.12836	7.44471	N.D.	N.D.	8.92069	8.8651	N.D.	N.D.	8.32801	N.D.	5.75512	1.54471	5.746	1.29093	6.97878	1.81048	5.61194	0.531347	8.97251	0.345016	4.63279	1.29661	7.44471	N.A.	8.89289	0.0393082	8.32801	N.A.
A_0024	Ribulose 5-phosphate	Ru5P	C00199,C01101	HMDB00618	12.0714	4.09297	9.31706	2.9861	8.14354	5.95085	1.53979	6.34829	4.94693	9.03253	7.59387	8.48212	8.74796	13.5337	16.4703	10.4677	7.93533	6.34007	9.46428	3.12969	6.95876	7.06322	N.D.	12.721	12.8741	1.30273	5.18777	8.49381	4.05242	5.6935	2.58834	4.27834	2.47299	8.36951	0.725915	12.9173	3.89788	8.24769	2.08145	6.51758	3.19025	9.89211	4.00065	6.45487	5.88882
A_0025	Xylulose 5-phosphate	X5P	C00231,C03291	HMDB00868	N.D.	N.D.	N.D.	N.D.	N.D.	N.D.	N.D.	N.D.	N.D.	N.D.	N.D.	N.D.	N.D.	N.D.	N.D.	N.D.	N.D.	N.D.	N.D.	N.D.	N.D.	N.D.	N.D.	N.D.	N.D.	N.D.	N.D.	N.A.	N.A.	N.A.	N.A.	N.A.	N.A.	N.A.	N.A.	N.A.	N.A.	N.A.	N.A.	N.A.	N.A.	N.A.	N.A.	N.A.	N.A.
A_0026	Erythrose 4-phosphate	E4P	C00279	HMDB01321	N.D.	4.65664	N.D.	8.26492	2.33255	5.27055	N.D.	3.99693	N.D.	N.D.	1.9054	3.53684	4.07264	4.09234	5.78965	N.D.	2.23156	N.D.	N.D.	N.D.	N.D.	N.D.	N.D.	N.D.	N.D.	N.D.	5.78891	4.65664	N.A.	5.28934	2.96623	3.99693	N.A.	2.72112	1.1536	4.65155	0.985681	2.23156	N.A.	N.A.	N.A.	N.A.	N.A.	5.78891	N.A.
A_0027	HMG CoA	HMG-CoA	C00356	HMDB01375	13.6959	18.7128	17.7197	15.2757	17.9322	14.3621	19.227	18.806	15.1346	7.96124	9.29164	7.95102	9.80076	11.5661	8.23607	10.0106	9.60819	7.90558	8.99899	8.27153	10.0398	7.7992	9.19101	11.4404	9.85747	6.59354	9.03089	16.7094	2.65663	15.8567	1.85457	17.7226	2.25108	8.4013	0.771076	9.86763	1.666	9.17478	1.11742	9.10344	0.888745	9.47688	1.83737	8.49397	1.69692
A_0028	Glyceraldehyde 3-phosphate	Glyceraldehyde 3-phosphate	C00118,C00661	HMDB01112	N.D.	129.388	140.99	46.393	87.2015	98.6015	112.21	113.831	89.5249	N.D.	N.D.	N.D.	11.5285	N.D.	6.01326	N.D.	N.D.	N.D.	58.895	91.2895	44.2297	44.1242	26.0486	41.3991	17.076	5.99786	25.8103	135.189	8.20351	77.3987	27.4501	105.189	13.5892	N.A.	N.A.	8.7709	3.89989	N.A.	N.A.	64.8047	24.0801	37.1906	9.74502	16.2947	9.92932
A_0029	NADPH	NADPH	C00005	HMDB00221	81.0723	88.9929	75.1729	106.061	95.916	73.5869	95.6482	76.0805	102.778	35.6635	32.6966	32.7835	42.9687	52.4877	37.5249	35.7852	52.5342	50.4786	122.489	99.4695	86.2835	83.8262	88.4368	114.907	105.129	85.6348	105.466	81.746	6.93461	91.8547	16.6137	91.5022	13.8231	33.7145	1.6884	44.3271	7.57336	46.266	9.13464	102.747	18.3237	95.7234	16.7729	98.7433	11.3536
A_0030	Malonyl CoA	Malonyl-CoA	C00083	HMDB01175	2.98418	5.12997	4.98145	3.95561	4.38324	4.85975	5.13475	5.95397	3.20242	2.40401	1.34656	1.35754	1.44065	3.46229	1.53152	1.46279	1.69729	1.56417	6.72305	6.52691	7.78005	5.38658	7.34851	8.00391	6.48459	5.30691	7.29919	4.3652	1.1983	4.39953	0.45229	4.76372	1.4128	1.7027	0.607372	2.14482	1.14187	1.57475	0.117605	7.01	0.674056	6.913	1.36193	6.36357	1.00164
A_0031	Phosphocreatine	Phosphocreatine	C02305	HMDB01511	1082.61	1186.98	1153.87	1125.27	1208.67	1275.87	1175.92	1153.31	1051.12	2800.1	3056.85	2728.76	3046.65	3504.9	2853.55	2917.26	3089.68	2941.84	1636.41	1826.06	1657.02	1669.97	1738.36	1942.23	1618.77	1406.22	1666.27	1141.16	53.3362	1203.27	75.4458	1126.79	66.4964	2861.9	172.555	3135.03	334.549	2982.93	93.2631	1706.5	104.06	1783.52	141.635	1563.76	138.481
A_0032	XMP	XMP	C00655	HMDB01554	2.38879	2.39438	2.59894	2.42033	1.83244	2.48589	3.51235	3.52705	2.92568	2.70392	2.56766	2.74514	2.31797	3.03138	2.13005	3.80372	4.41152	3.95401	1.16319	0.796271	0.945557	N.D.	0.683238	0.860684	1.2106	1.27974	0.940584	2.46071	0.119749	2.24622	0.359842	3.32169	0.343036	2.67224	0.0928834	2.49313	0.475509	4.05642	0.316573	0.968338	0.184515	0.771961	0.125473	1.14364	0.17922
A_0033	Dihydroxyacetone phosphate	DHAP	C00111	HMDB01473	259.534	345.538	287.465	275.368	162.484	219.52	256.868	304.52	178.352	32.5652	40.1881	49.4156	65.0332	115.581	74.4056	29.4139	32.9751	31.7231	139.665	154.971	122.886	79.7175	129.133	121.243	109.323	88.7223	143.008	297.512	43.8738	219.124	56.4435	246.58	63.7098	40.723	8.43789	85.0066	26.8896	31.3707	1.80658	139.174	16.0479	110.031	26.5474	113.685	27.4043
A_0034	Adenylosuccinic acid	Succinyl AMP	C03794	HMDB00536	2.07441	2.20505	2.47296	2.4295	2.38161	2.69222	2.64553	2.9276	2.43737	4.28543	4.09131	2.9729	30.7709	34.2355	29.5772	4.68338	4.33856	3.91699	2.60657	2.95557	2.92922	2.94289	3.37326	3.44524	3.34038	3.01935	3.3801	2.2508	0.203176	2.50111	0.167231	2.67016	0.246042	3.78321	0.708432	31.5279	2.41966	4.31298	0.383838	2.83045	0.194335	3.2538	0.271649	3.24661	0.197813
A_0035	Fructose 1,6-diphosphate	F1,6P	C00354	HMDB01058	301.349	292.245	243.517	238.363	282.462	255.504	248.51	233.444	249.148	195.328	231.759	210.049	308.243	329.306	275.902	163.344	169.945	144.038	302.296	294.523	292.185	189.713	217.218	278.826	201.418	147.579	189.887	279.037	31.0961	258.777	22.231	243.701	8.88837	212.378	18.3267	304.484	26.9002	159.109	13.4629	296.335	5.29327	228.585	45.6311	179.628	28.3477
A_0036	6-Phosphogluconic acid	6-PG	C00345	HMDB01316	80.3747	69.7178	63.8054	58.8992	74.8128	69.0442	43.1359	47.8087	40.403	108.836	131.865	123.18	134.437	134.429	138.304	124.7	132.115	122.244	67.9766	65.7262	60.737	48.7426	52.1647	60.8407	53.2456	43.0967	52.3107	71.2993	8.3971	67.5854	8.05645	43.7825	3.74495	121.294	11.6297	135.723	2.23488	126.353	5.1388	64.8133	3.70514	53.916	6.23629	49.551	5.60911
A_0037	N-Carbamoylaspartic acid	Carbamoyl-Asp	C00438	HMDB00828	66.0192	70.7461	68.3473	65.5147	75.8855	81.5686	61.5738	64.514	56.1744	61.2967	63.786	60.6309	65.3088	89.5505	70.5053	64.7883	62.36	58.8797	53.2923	67.8585	63.3363	73.1822	80.9389	84.173	62.8536	59.9678	62.0011	68.3709	2.3635	74.3229	8.1402	60.7541	4.22978	61.9045	1.66303	75.1215	12.7632	62.0093	2.96987	61.4957	7.4555	79.4314	5.64834	61.6075	1.48259
A_0038	PRPP	PRPP	C00119	HMDB00280	176.962	208.515	194.376	188.865	191.549	189.873	64.5948	54.3908	63.3704	401.353	469.34	412.811	1020.24	1031.62	868.027	71.1627	72.8789	75.705	56.6029	54.8538	53.0572	46.6903	67.6426	57.9138	22.9594	19.1921	22.6712	193.285	15.8047	190.095	1.35573	60.7853	5.57159	427.835	36.3984	973.295	91.3424	73.2489	2.29363	54.838	1.77293	57.4156	10.485	21.6076	2.09681
A_0039	2-Phosphoglyceric acid	2-PG	C00631	HMDB03391	12.0235	17.7052	15.4831	13.0298	15.5006	18.0345	13.191	14.5586	13.2127	3.8843	4.14681	3.36647	4.39104	5.35607	5.05106	3.35579	3.83703	4.59872	5.71744	4.59121	5.12689	5.485	3.91298	5.81419	4.62427	4.55598	3.98615	15.0706	2.86326	15.5216	2.50241	13.6541	0.783399	3.7992	0.397071	4.93272	0.493283	3.93051	0.626717	5.14518	0.563337	5.07072	1.01605	4.3888	0.350373
A_0040	2,3-Diphosphoglyceric acid	Diphosphoglycerate	C01159	HMDB01294	45.1595	48.9168	55.5561	47.6326	58.1722	59.4761	48.8875	45.3208	54.0298	50.1721	64.4696	57.7378	61.1234	70.0966	63.3269	54.2439	57.7513	52.526	30.9398	36.265	34.409	34.1455	44.2084	45.8002	27.1446	23.4102	28.5242	49.8775	5.26444	55.0936	6.49427	49.4127	4.37816	57.4598	7.15284	64.849	4.67627	54.8404	2.66322	33.8713	2.70304	41.3847	6.31965	26.3597	2.64583
A_0041	3-Phosphoglyceric acid	3-PG	C00197	HMDB00807	160.328	166.134	148.842	139.923	150.101	169.739	144.533	141.317	134.691	41.3747	47.0299	39.0225	55.0016	52.9845	52.1867	38.4885	44.1981	45.4835	53.411	60.0622	49.1672	49.5494	48.7986	58.3324	38.592	37.1653	39.7152	158.435	8.79987	153.254	15.1562	140.18	5.01819	42.4757	4.11566	53.3909	1.45081	42.7234	3.72339	54.2135	5.49169	52.2268	5.30093	38.4909	1.27796
A_0042	Phosphoenolpyruvic acid	PEP	C00074	HMDB00263	55.215	60.1043	47.3612	38.8111	50.78	54.132	43.5388	44.9781	35.41	6.64827	6.66489	5.7797	10.7935	11.1795	7.6862	4.36715	6.45862	7.64528	N.D.	N.D.	N.D.	N.D.	N.D.	N.D.	N.D.	N.D.	N.D.	54.2268	6.42876	47.9077	8.05419	41.309	5.15909	6.36429	0.506332	9.8864	1.91518	6.15702	1.65975	N.A.	N.A.	N.A.	N.A.	N.A.	N.A.
A_0043	GMP	GMP	C00144	HMDB01397	27.8281	32.1796	34.0645	34.7428	29.9857	33.0456	31.6754	31.1216	32.4509	56.5461	55.1274	51.5512	54.596	64.0359	52.7043	62.1296	59.2073	57.2842	36.8142	39.7193	36.3209	37.603	39.3494	47.4617	36.681	32.9104	40.8494	31.3574	3.19843	32.5914	2.41085	31.7493	0.667682	54.4082	2.57391	57.1121	6.07037	59.5403	2.43981	37.6181	1.8363	41.4713	5.26076	36.8136	3.97116
A_0044	AMP	AMP	C00020	HMDB00045	111.775	118.272	143.887	125.983	117.128	128.387	118.499	122.876	104.354	255.164	238.37	272.421	228.994	249.883	218.008	238.491	250.058	232.329	139.627	141.826	125.52	128.546	109.002	109.664	141.176	137.931	164.647	124.645	16.9779	123.833	5.9294	115.243	9.6808	255.318	17.0263	232.295	16.1921	240.292	9.00051	135.658	8.84776	115.737	11.0978	147.918	14.5783
A_0045	2-Oxoisovaleric acid	2-KIV	C00141	HMDB00019	36.1368	39.2771	33.3748	32.6422	N.D.	N.D.	32.8063	33.5739	33.3769	35.1803	39.5027	38.8921	42.1009	44.5831	41.7462	35.0241	36.8426	30.2887	N.D.	N.D.	N.D.	N.D.	N.D.	N.D.	N.D.	N.D.	N.D.	36.2629	2.95316	32.6422	N.A.	33.2524	0.398656	37.8584	2.33925	42.8101	1.54573	34.0518	3.38342	N.A.	N.A.	N.A.	N.A.	N.A.	N.A.
A_0046	GDP	GDP	C00035	HMDB01201	180.476	187.387	189.305	182.074	185.716	184.631	175.868	174.775	169.545	289.857	298.084	310.683	257.704	298.866	263.884	286.382	309.133	296.971	177.583	185.116	187.973	183.351	200.339	195.131	197.532	168.646	199.031	185.723	4.64401	184.14	1.87018	173.396	3.37968	299.541	10.489	273.485	22.1967	297.495	11.3845	183.557	5.36794	192.94	8.70333	188.403	17.1262
A_0047	Lactic acid	Lactic acid	C00186,C00256,C01432	HMDB00190,HMDB01311	22691.8	24737.9	22802.8	22913.7	23944.2	24535.1	23418	23440	20747.6	14423.8	16844.1	16105.3	17362.7	20579.1	19257.1	15760.7	14034.3	12923.7	17573.6	15104.9	14156.7	14582.7	14286.5	17017.6	14121.6	12089.7	14789.3	23410.8	1150.63	23797.7	820.566	22535.2	1548.16	15791.1	1240.38	19066.3	1616.65	14239.5	1429.6	15611.7	1763.94	15295.6	1498.62	13666.8	1406.08
A_0048	ADP	ADP	C00008	HMDB01341	1318.64	1353.16	1383.87	1425.61	1443.75	1419.04	1305.76	1374.62	1211.14	2007.07	2023.58	2050.63	2073.95	2257.49	2009.03	2276.05	2417.59	2221.18	1262.47	1296.47	1246.35	1193.97	1230.85	1219.31	1283.88	1199.74	1319.62	1351.89	32.6321	1429.47	12.8016	1297.17	82.0738	2027.09	21.9913	2113.49	128.858	2304.94	101.34	1268.43	25.5875	1214.71	18.8641	1267.75	61.5452
A_0049	GTP	GTP	C00044	HMDB01273	2900.23	3131.92	2818.4	2988.51	3365.7	3203.19	3003.39	3115.67	2945.5	2948.85	2905.5	2887.35	2827.67	3132.1	2842.5	3428.74	3419.81	3157.82	1997.26	1953.09	2097.44	1807.66	2280.77	2194.63	1877.58	1674.23	2034.33	2950.18	162.624	3185.8	189.195	3021.52	86.5198	2913.9	31.6006	2934.09	171.64	3335.46	153.9	2015.93	73.9611	2094.35	251.992	1862.05	180.555
A_0050	Glyoxylate	Glyoxylate	C00048	HMDB00119	N.D.	N.D.	N.D.	N.D.	N.D.	N.D.	N.D.	N.D.	N.D.	N.D.	N.D.	N.D.	N.D.	N.D.	N.D.	N.D.	N.D.	N.D.	N.D.	N.D.	N.D.	N.D.	N.D.	N.D.	N.D.	N.D.	N.D.	N.A.	N.A.	N.A.	N.A.	N.A.	N.A.	N.A.	N.A.	N.A.	N.A.	N.A.	N.A.	N.A.	N.A.	N.A.	N.A.	N.A.	N.A.
A_0051	ATP	ATP	C00002	HMDB00538	17239.3	18196	16730.1	17652.1	18814	18165.3	18664.3	18774.4	16838.7	12285.7	12732.9	12555.5	13175.8	14444.1	12784.5	15649.3	15731.6	14223.5	12135.2	11201.8	12133	10339.1	12562.7	12168.5	11923.9	10210.4	12667.5	17388.5	744.24	18210.5	582.244	18092.4	1087.18	12524.7	225.154	13468.1	867.537	15201.5	847.918	11823.3	538.274	11690.1	1186.48	11600.6	1260.07
A_0052	Glycerol 3-phosphate	Glycerol 3-phosphate	C00093	HMDB00126	135.863	130.496	130.686	140.233	138.594	153.261	160.385	138.293	164.084	113.46	125.386	123.526	128.671	131.404	116.936	120.524	117.601	109.037	161.049	180.773	183.42	187.723	207.647	213.562	150.819	146.112	150.17	132.349	3.04514	144.029	8.0368	154.254	13.9455	120.791	6.41645	125.67	7.68671	115.721	5.97013	175.081	12.2237	202.977	13.5377	149.034	2.55122
A_0053	Glycolic acid	Glycolic acid	C00160	HMDB00115	N.D.	N.D.	N.D.	N.D.	N.D.	N.D.	N.D.	N.D.	N.D.	N.D.	N.D.	N.D.	N.D.	98.956	169.413	N.D.	N.D.	N.D.	N.D.	N.D.	N.D.	N.D.	N.D.	N.D.	N.D.	N.D.	N.D.	N.A.	N.A.	N.A.	N.A.	N.A.	N.A.	N.A.	N.A.	134.184	49.8204	N.A.	N.A.	N.A.	N.A.	N.A.	N.A.	N.A.	N.A.
A_0054	Pyruvic acid	Pyruvic acid	C00022	HMDB00243	257.72	444.006	331.597	366.594	442.395	465.61	439.578	500.035	342.889	244.613	157.42	221.278	218.512	892.435	322.496	268.793	289.009	219.07	N.D.	357.44	374.528	320.908	355.437	N.D.	N.D.	N.D.	N.D.	344.441	93.8051	424.866	51.7833	427.501	79.266	207.77	45.1385	477.814	362.816	258.957	35.9918	365.984	12.0832	338.172	24.4154	N.A.	N.A.
A_0055	N-Acetylglutamic acid	N-AcGlu	C00624	HMDB01138	32.0754	24.7238	32.4913	26.8295	38.2048	30.9622	27.363	26.5999	23.3092	919.563	953.438	960.886	1005.17	1119.57	939.702	1017.47	975.179	883.337	96.5507	104.724	121.564	91.0697	126.652	92.2884	106.02	88.5501	109.47	29.7635	4.36948	31.9988	5.75805	25.7574	2.15422	944.629	22.0251	1021.48	91.0375	958.663	68.5755	107.613	12.7546	103.337	20.2007	101.347	11.2156
A_0056	2-Hydroxyglutaric acid	2-Hydroxyglutaric acid	C01087,C02630,C03196	HMDB00606,HMDB00694	44.0451	36.0515	44.1615	44.23	42.0866	43.2627	42.7741	44.6832	36.0555	65.7943	68.5343	64.2894	59.012	71.217	57.9202	61.942	69.6582	54.6114	117.312	125.482	140.117	119.287	149.249	143.913	125.398	126.084	138.4	41.4194	4.64907	43.1931	1.07339	41.1709	4.53175	66.206	2.15218	62.7164	7.38193	62.0706	7.52423	127.637	11.5544	137.483	15.9823	129.961	7.31686
A_0057	Carbamoylphosphate	Carbamoyl-P	C00169	HMDB01096	N.D.	N.D.	N.D.	N.D.	N.D.	N.D.	N.D.	N.D.	N.D.	N.D.	N.D.	N.D.	N.D.	N.D.	N.D.	N.D.	N.D.	N.D.	N.D.	N.D.	N.D.	N.D.	N.D.	N.D.	N.D.	N.D.	N.D.	N.A.	N.A.	N.A.	N.A.	N.A.	N.A.	N.A.	N.A.	N.A.	N.A.	N.A.	N.A.	N.A.	N.A.	N.A.	N.A.	N.A.	N.A.
A_0058	Succinic acid	Succinic acid	C00042	HMDB00254	556.44	570.137	515.166	504.326	564.273	522.104	447.223	464.66	399.322	691.712	603.541	565.493	565.916	601.508	529.727	628.026	583.14	519.101	790.31	704.747	691.409	573.342	620.834	708.745	858.361	764.847	890.626	547.248	28.6155	530.235	30.7895	437.068	33.8321	620.249	64.7472	565.717	35.8906	576.756	54.7424	728.822	53.6665	634.307	68.6995	837.945	65.3275
A_0059	Malic acid	Malic acid	C00149,C00497,C00711	HMDB00156,HMDB00744	6713.88	6604.63	6535.35	6841.43	7510.13	7227.71	7092.13	6740.13	6310	2161.51	2254.64	2429.75	2138.82	2367.53	1944.31	2452.72	2245.17	2144.57	2539.48	2491.62	2602.5	2498.61	2800.66	2661.61	2211.32	2391.77	2546.53	6617.95	90.0101	7193.09	335.692	6714.09	391.718	2281.97	136.196	2150.22	211.838	2280.82	157.139	2544.53	55.6126	2653.63	151.182	2383.21	167.77
A_0060	2-Oxoglutaric acid	2-OG	C00026	HMDB00208	598.318	517.374	521.275	461.882	547.001	539.169	609.763	585.545	529.6	1008.22	846.718	1080.19	958.088	1599.25	943.112	1150.6	976.606	900.604	35.3393	N.D.	N.D.	28.9748	N.D.	N.D.	5.65454	2.65153	21.3303	545.656	45.6484	516.017	47.0459	574.969	41.1146	978.377	119.562	1166.82	374.572	1009.27	128.161	35.3393	N.A.	28.9748	N.A.	9.87879	10.0303
A_0061	Fumaric acid	Fumaric acid	C00122	HMDB00134	1491.31	1522.19	1513.82	1490.32	1556.37	1615	1557.77	1551.28	1404.37	516.21	586.312	621.765	534.171	580.481	485.469	561.638	547.759	488.821	722.395	643.093	549.364	593.001	471.872	580.061	483.425	520.504	528.084	1509.11	15.9689	1553.9	62.3768	1504.47	86.7548	574.762	53.7172	533.374	47.5114	532.74	38.6623	638.284	86.6158	548.311	66.5138	510.671	23.8982
A_0062	Citric acid	Citric acid	C00158	HMDB00094	3150.51	3201.23	3038.35	3218.7	3406.99	3341.05	3352.58	3169.81	3018.4	1781.62	1817.79	1841.77	2008.98	2224.17	1851.57	1957.3	1915.86	1847.41	2397.56	2431.27	2402.21	2276.15	2501.77	2614	2318.39	2331.94	2426	3130.03	83.3493	3322.25	95.5433	3180.27	167.335	1813.73	30.2786	2028.24	187.047	1906.86	55.4952	2410.35	18.2674	2463.97	172.068	2358.78	58.6081
A_0063	cis-Aconitic acid	cis-Aconitic acid	C00417	HMDB00072	83.3136	82.0874	76.5656	84.4488	86.7589	85.466	81.5874	86.1628	72.9562	36.4731	35.1759	37.7473	47.585	49.16	44.3649	46.3657	45.0026	37.5696	55.1973	49.4721	51.3826	43.3777	52.5721	48.5575	43.1147	45.6497	49.675	80.6555	3.59465	85.5579	1.15777	80.2355	6.70624	36.4654	1.28571	47.0366	2.44413	42.9793	4.73422	52.0173	2.91487	48.1691	4.60952	46.1465	3.3082
A_0064	Isocitric acid	Isocitric acid	C00311	HMDB00193	185.674	190.816	177.363	206.062	223.587	197.382	197.089	151.526	159.022	54.4719	49.862	45.4155	97.069	75.8414	78.544	67.4188	59.886	45.7946	66.9053	46.9533	48.3117	41.9984	92.3065	91.8905	81.5777	75.7688	85.6465	184.618	6.78822	209.01	13.3493	169.212	24.4312	49.9165	4.52844	83.8181	11.5549	57.6998	10.9766	54.0568	11.1478	75.3985	28.926	80.9977	4.96433
C_0001	Urea	Urea	C00086	HMDB00294	N.D.	N.D.	1929.93	N.D.	N.D.	N.D.	N.D.	1508.42	N.D.	N.D.	2134.74	2288.34	2273.46	2245.56	N.D.	1951.33	1891.03	N.D.	N.D.	N.D.	N.D.	N.D.	N.D.	N.D.	N.D.	N.D.	N.D.	1929.93	N.A.	N.A.	N.A.	1508.42	N.A.	2211.54	108.614	2259.51	19.722	1921.18	42.6414	N.A.	N.A.	N.A.	N.A.	N.A.	N.A.
C_0002	Gly	Gly	C00037	HMDB00123	8019.77	8176.2	7417.71	5789.77	6167.96	5968.65	4554.62	4778.32	4761.83	9702.24	9665.81	10107.6	5790.8	6038.55	5387.59	7049.48	5885.63	5984.23	11699	12681.7	12474.8	10820.5	12401.2	11607.1	10895.9	11261.4	10906.3	7871.23	400.468	5975.46	189.184	4698.26	124.663	9825.21	245.224	5738.98	328.562	6306.45	645.371	12285.2	518.079	11609.6	790.355	11021.2	208.065
C_0003	Putrescine	Putrescine	C00134	HMDB01414	113.333	122.057	102.726	75.9884	104.433	83.0613	71.553	74.1228	76.5712	85.2052	95.0496	110.59	86.3853	80.9708	86.3677	102.303	96.7006	93.9011	N.D.	N.D.	24.4461	13.8459	28.9037	N.D.	N.D.	33.717	18.2163	112.705	9.68099	87.8275	14.8091	74.0823	2.50936	96.9481	12.7983	84.5746	3.12098	97.6349	4.27819	24.4461	N.A.	21.3748	10.6474	25.9667	10.9606
C_0004	Sarcosine	Sarcosine	C00213	HMDB00271	N.D.	N.D.	N.D.	N.D.	N.D.	N.D.	N.D.	N.D.	N.D.	N.D.	N.D.	N.D.	N.D.	N.D.	N.D.	0.430751	N.D.	N.D.	N.D.	N.D.	N.D.	N.D.	N.D.	N.D.	N.D.	N.D.	N.D.	N.A.	N.A.	N.A.	N.A.	N.A.	N.A.	N.A.	N.A.	N.A.	N.A.	0.430751	N.A.	N.A.	N.A.	N.A.	N.A.	N.A.	N.A.
C_0005	Ala	Ala	C00041,C00133,C01401	HMDB00161,HMDB01310	5398.58	5547.86	4849.75	5502.88	6251.52	5564.94	5140.48	5224.23	4835.83	4779.02	4727.83	5024.25	5263.22	5685.86	5040.9	5624.95	4994.21	5128.26	3383.26	3474.03	3571.51	3375.8	3643.76	3494.69	3091.27	3251.08	3305.62	5265.4	367.618	5773.11	415.475	5066.84	204.399	4843.7	158.443	5330	327.621	5249.14	332.291	3476.27	94.1466	3504.75	134.262	3215.99	111.399
C_0006	β-Ala	b-Ala	C00099	HMDB00056	7760.49	7734.72	7285.7	7520.17	8405.18	7618.95	6780.01	7027.24	6901.5	1371.72	1350.11	1323.07	1415.61	1568.17	1354.66	1478.74	1359.96	1351.83	1312.08	1395.33	1380.94	1308.42	1511.29	1384.91	1150.28	1284.61	1263.74	7593.64	266.992	7848.1	484.966	6902.92	123.621	1348.3	24.3762	1446.15	109.984	1396.84	71.042	1362.78	44.4983	1401.54	102.454	1232.88	72.2912
C_0007	N,N-Dimethylglycine	DMG	C01026	HMDB00092	N.D.	N.D.	N.D.	N.D.	N.D.	N.D.	N.D.	N.D.	N.D.	N.D.	N.D.	N.D.	N.D.	N.D.	N.D.	N.D.	N.D.	N.D.	N.D.	N.D.	N.D.	N.D.	N.D.	N.D.	N.D.	N.D.	N.D.	N.A.	N.A.	N.A.	N.A.	N.A.	N.A.	N.A.	N.A.	N.A.	N.A.	N.A.	N.A.	N.A.	N.A.	N.A.	N.A.	N.A.	N.A.
C_0008	γ-Aminobutyric acid	g-Aminobutyric acid	C00334	HMDB00112	1165.09	1201	1134.94	1255.24	1270.39	1187.94	1169.79	1162.46	1111.68	359.593	371.208	389.501	377.346	443.241	372.432	384.818	379.836	358.312	750.128	744.589	750.614	781.9	923.511	810.959	782.665	781.53	799.5	1167.01	33.0718	1237.86	43.8869	1147.98	31.646	373.434	15.0774	397.673	39.5397	374.322	14.087	748.444	3.34695	838.79	74.7951	787.898	10.0636
C_0009	Choline	Choline	C00114	HMDB00097	675.753	656.26	781.867	909.313	995.372	957.405	913.996	1043.4	1051.53	58.7131	51.8045	90.8542	355.175	460.88	325.178	224.32	212.375	206.043	640.141	616.496	606.308	489.6	931.693	509.168	548.074	811.709	668.291	704.627	67.5983	954.03	43.1288	1002.98	77.1662	67.1239	20.8393	380.411	71.284	214.246	9.28107	620.982	17.3565	643.487	249.785	676.024	131.987
C_0010	Ser	Ser	C00065,C00716,C00740	HMDB00187,HMDB03406	4028.3	4150.19	3341.61	4070.05	4549.24	3954.11	3419.95	3673.46	3245.13	5490.26	5779.08	6129.95	6851.33	7289.48	6833.62	7213.56	7033.01	7176.04	5340.73	5376.73	5330	4939.03	5505.91	5155.17	5449.17	5449.37	5305.22	3840.03	435.925	4191.13	315.5	3446.18	215.369	5799.76	320.347	6991.47	258.232	7140.87	95.2781	5349.15	24.4799	5200.04	286.09	5401.26	83.1677
C_0011	Carnosine	Carnosine	C00386	HMDB00033	9.73168	N.D.	2.85716	N.D.	4.24612	4.19711	1.62405	0.035017	N.D.	6.4489	8.87906	8.40247	4.43497	6.78273	7.44101	7.19038	8.24568	3.4087	25.5576	32.2625	23.7879	9.57167	17.5399	0.929049	33.7268	30.3455	27.5315	6.29442	4.86102	4.22161	0.0346566	0.829534	1.12362	7.91014	1.28771	6.21957	1.58017	6.28158	2.54333	27.2026	4.47041	9.34686	8.30769	30.5346	3.10198
C_0012	Creatinine	Creatinine	C00791	HMDB00562	98.7709	107.863	83.3284	80.8996	87.4236	88.6993	71.7053	79.5247	78.8612	84.4786	91.1775	106.504	92.9993	93.7428	92.6535	105.051	95.5596	88.6381	84.9415	92.8068	79.0712	55.8199	70.8514	81.8867	88.4865	80.1228	100.542	96.654	12.4034	85.6742	4.18378	76.697	4.33573	94.0535	11.2909	93.1319	0.556621	96.4164	8.24008	85.6065	6.89193	69.5193	13.0844	89.7172	10.2653
C_0013	Pro	Pro	C00148,C00763,C16435	HMDB00162,HMDB03411	8089.98	8324.19	7166.08	7497.11	8898.9	7599.86	6866.68	7395.99	6679.29	8356.36	8589.16	9127.1	8700.86	9434.28	8153.92	9648.36	8553.95	8586.97	1445.97	1301.26	681.558	805.784	702.074	629.9	1205.02	1345.39	1381.86	7860.08	612.328	7998.62	781.352	6980.65	371.692	8690.87	395.311	8763.02	642.438	8929.76	622.546	1142.93	406.056	712.586	88.4121	1310.76	93.3658
C_0014	Val	Val	C00183,C06417,C16436	HMDB00883	1223.05	1414.95	1029.05	1052.82	1304.41	1098.83	922.376	1036.65	835.868	834.785	962.827	998.118	1037.73	1077.64	1066.5	992.119	919.663	911.545	430.887	258.252	208.197	N.D.	N.D.	N.D.	369.285	171.734	238.021	1222.35	192.95	1152.02	133.964	931.63	100.709	931.91	85.9438	1060.62	20.5948	941.109	44.3616	299.112	116.833	N.A.	N.A.	259.68	100.541
C_0015	Betaine	Betaine	C00719	HMDB00043	N.D.	N.D.	N.D.	N.D.	N.D.	N.D.	N.D.	N.D.	N.D.	N.D.	N.D.	N.D.	N.D.	N.D.	N.D.	N.D.	N.D.	N.D.	N.D.	N.D.	N.D.	N.D.	N.D.	N.D.	N.D.	N.D.	N.D.	N.A.	N.A.	N.A.	N.A.	N.A.	N.A.	N.A.	N.A.	N.A.	N.A.	N.A.	N.A.	N.A.	N.A.	N.A.	N.A.	N.A.	N.A.
C_0016	Thr	Thr	C00188,C00820	HMDB00167	1933.36	2033.85	1693.88	1887.66	2172.24	1911.71	1621.32	1754.43	1521.99	3296.27	3488.3	3669.87	3714.39	3904.62	3553.34	3830.76	3643.37	3742.99	2355.91	2389.5	2256.67	2121.77	2359.71	2229.37	2385.95	2304.64	2346.79	1887.03	174.658	1990.54	157.819	1632.58	116.627	3484.81	186.822	3724.12	175.843	3739.04	93.7535	2334.03	69.0649	2236.95	119.151	2345.79	40.6638
C_0017	Homoserine	Homoserine	C00263	HMDB00719	N.D.	N.D.	N.D.	N.D.	N.D.	N.D.	N.D.	N.D.	N.D.	N.D.	N.D.	N.D.	N.D.	N.D.	N.D.	N.D.	N.D.	N.D.	N.D.	N.D.	N.D.	N.D.	N.D.	N.D.	N.D.	N.D.	N.D.	N.A.	N.A.	N.A.	N.A.	N.A.	N.A.	N.A.	N.A.	N.A.	N.A.	N.A.	N.A.	N.A.	N.A.	N.A.	N.A.	N.A.	N.A.
C_0018	Betaine aldehyde	BTL	C00576	HMDB01252	N.D.	N.D.	N.D.	N.D.	N.D.	N.D.	N.D.	N.D.	N.D.	N.D.	N.D.	N.D.	N.D.	N.D.	N.D.	N.D.	N.D.	N.D.	N.D.	N.D.	N.D.	N.D.	N.D.	N.D.	N.D.	N.D.	N.D.	N.A.	N.A.	N.A.	N.A.	N.A.	N.A.	N.A.	N.A.	N.A.	N.A.	N.A.	N.A.	N.A.	N.A.	N.A.	N.A.	N.A.	N.A.
C_0019	Cys	Cys	C00097,C00736,C00793	HMDB00574,HMDB03417	154.6	546.908	209.074	171.033	175.529	208.056	176.74	237.476	83.1123	1215.25	1155.4	1786.54	1765.11	3152.65	1849.91	1808.12	1805.78	1879.4	841.891	830.11	753.747	447.677	363.769	599.308	77.2525	265.98	815.801	303.527	212.526	184.873	20.2024	165.776	77.7637	1385.73	348.397	2255.89	777.77	1831.1	41.8461	808.583	47.8531	470.251	119.381	386.345	383.705
C_0020	Hydroxyproline	Hydroxyproline	C01015,C01157	HMDB06055,HMDB00725	2483.49	2802.09	2407.16	2725.22	2750.75	2716.18	2404.98	2407.25	2066.27	5980.19	6033.5	6343.51	6564.26	6869.1	6244.17	6226.88	5656.21	5852.13	3420.24	3412.07	3326.55	3435.71	3499.15	3677.82	3646.9	3271.18	3557.26	2564.24	209.482	2730.72	17.9293	2292.84	196.21	6119.07	196.192	6559.18	312.497	5911.74	289.965	3386.29	51.8945	3537.56	125.546	3491.78	196.232
C_0021	Creatine	Creatine	C00300	HMDB00064	12491.5	12453.6	11260	11617.1	13257.1	11698.5	11344.4	11860	10932.2	15919.2	16633	16698.6	16927.9	18092.3	16149.8	19200.7	17511.9	17289.2	2105.5	2004.1	1957.93	1890.99	1914.41	1886.44	2389.51	2312.55	2472.5	12068.4	700.349	12190.9	924.282	11378.9	464.851	16417	432.295	17056.7	977.662	18000.6	1045.23	2022.51	75.4876	1897.28	15.0076	2391.52	79.9916
C_0022	Ile	Ile	C00407,C06418,C16434	HMDB00172	3034.97	3206.41	2445.7	2570.98	3071.19	2627.81	2284.91	2558.25	2198.05	2504.94	2737.47	2822.18	2869.33	3011.49	2853.27	3015.59	2812.39	2845.95	2415.46	2297.79	2204.28	1614.16	1917.86	1971.57	2428.27	2253.36	2298.07	2895.69	399.02	2756.66	273.867	2347.07	187.975	2688.2	164.261	2911.36	87.0797	2891.31	108.929	2305.84	105.817	1834.53	192.727	2326.57	90.87
C_0023	Leu	Leu	C00123,C01570,C16439	HMDB00687	2976.62	3053.29	2391.05	2523.35	3051.56	2637.37	2237.02	2464.02	2156.36	2529.51	2685.04	2788.09	2841.9	2898.73	2869.21	3002.87	2739.14	2811.01	2530.61	2367.07	2323.07	1703.3	1902.39	2072.65	2546.36	2321.23	2370.94	2806.99	362.246	2737.43	277.957	2285.8	159.522	2667.54	130.173	2869.95	28.4227	2851.01	136.341	2406.92	109.357	1892.78	184.858	2412.84	118.272
C_0024	Asn	Asn	C00152,C01905,C16438	HMDB00168	5786.82	6208.23	4940.87	5660.77	6480.42	5646.78	4919.36	5349.66	4564.02	12048.7	12629.9	13082.5	13047.7	13529.9	12201.1	14134.3	13026.6	13201.6	8675.91	8553.65	9041.68	7796.12	9098.23	8588.16	8485.35	8631.16	8578.65	5645.3	645.424	5929.32	477.313	4944.35	393.414	12587	518.215	12926.2	672.672	13454.1	595.469	8757.08	253.939	8494.17	656.126	8565.05	73.8503
C_0025	Ornithine	Ornithine	C00077,C00515,C01602	HMDB00214,HMDB03374	238.432	248.913	151.856	143.818	198.493	131.599	129.215	166.292	142.522	175.565	205.12	220.112	260.027	255.359	288.518	221.348	212.945	209.647	150.54	186.456	141.066	47.4962	101.894	134.535	184.855	197.493	151.198	213.067	53.2686	157.97	35.6219	146.009	18.7833	200.266	22.6669	267.968	17.9493	214.647	6.03347	159.354	23.9445	94.6417	43.9701	177.849	23.9296
C_0026	Asp	Asp	C00049,C00402,C16433	HMDB00191,HMDB06483	26739.5	26862.5	24191	26118.3	28858.1	26261.1	25313	26635.2	25099.3	11314.5	11528.5	12208.5	12420.2	13226.7	12169.6	14104.9	13813.7	13743.8	24123.2	24271.6	23987.8	23516.4	26225.1	24229.5	23950	24382.1	24394.5	25931	1508.16	27079.1	1542.27	25682.5	831.927	11683.9	466.804	12605.5	552.38	13887.5	191.527	24127.5	141.907	24657	1404.02	24242.2	253.107
C_0027	Homocysteine	Homocysteine	C00155,C05330	HMDB00742	N.D.	N.D.	N.D.	N.D.	N.D.	N.D.	N.D.	N.D.	N.D.	N.D.	N.D.	N.D.	2.07337	17.5077	6.10087	4.87569	N.D.	N.D.	N.D.	N.D.	N.D.	N.D.	N.D.	N.D.	N.D.	N.D.	N.D.	N.A.	N.A.	N.A.	N.A.	N.A.	N.A.	N.A.	N.A.	8.56066	8.00579	4.87569	N.A.	N.A.	N.A.	N.A.	N.A.	N.A.	N.A.
C_0028	Adenine	Adenine	C00147	HMDB00034	N.D.	N.D.	N.D.	N.D.	N.D.	N.D.	N.D.	N.D.	N.D.	N.D.	0.343549	5.594	N.D.	1.37122	N.D.	4.35123	N.D.	N.D.	N.D.	N.D.	N.D.	N.D.	N.D.	N.D.	N.D.	N.D.	N.D.	N.A.	N.A.	N.A.	N.A.	N.A.	N.A.	2.96877	3.71263	1.37122	N.A.	4.35123	N.A.	N.A.	N.A.	N.A.	N.A.	N.A.	N.A.
C_0029	Hypoxanthine	Hypoxanthine	C00262	HMDB00157	N.D.	N.D.	N.D.	N.D.	N.D.	N.D.	22.5183	51.5157	26.1786	N.D.	N.D.	N.D.	N.D.	N.D.	N.D.	N.D.	N.D.	N.D.	N.D.	N.D.	N.D.	N.D.	N.D.	N.D.	292.586	243.833	224.643	N.A.	N.A.	N.A.	N.A.	33.4042	15.7914	N.A.	N.A.	N.A.	N.A.	N.A.	N.A.	N.A.	N.A.	N.A.	N.A.	253.687	35.0271
C_0030	Spermidine	Spermidine	C00315	HMDB01257	122.297	113.133	110.771	110.326	127.226	104.666	113.795	126.371	114.532	72.4308	69.1723	72.1698	75.3698	83.4886	79.1089	85.6915	78.1727	73.0331	36.8923	31.7571	32.0262	14.8409	45.5979	30.1285	42.6637	17.8582	36.8394	115.401	6.0884	114.073	11.7373	118.233	7.05804	71.2577	1.81064	79.3225	4.06363	78.9658	6.36638	33.5585	2.89028	30.1891	15.3786	32.4538	12.9712
C_0031	Gln	Gln	C00064,C00303,C00819	HMDB00641,HMDB03423	7164.75	7377.41	5321.38	5677.72	7123.55	6010.14	4532.71	5051.62	4157.31	11042.2	11595.3	12706.3	12893.3	13642.6	13139.1	12805.9	12866.1	13145.2	12708.6	11229.3	11207.8	10423.6	11004.4	11797.8	12117.2	10989.6	11815.3	6621.18	1130.67	6270.47	757.256	4580.55	449.071	11781.3	847.479	13225	382.004	12939.1	181.05	11715.2	860.342	11075.3	689.814	11640.7	583.692
C_0032	Lys	Lys	C00047,C00739,C16440	HMDB00182,HMDB03405	717.849	784.952	525.75	486.738	653.251	534.309	468.808	542.619	419.546	309.231	380.911	402.484	473.651	478.075	535.806	375.784	371.577	368.513	727.819	667.443	613.786	290.217	416.204	464.486	768.124	669.31	577.177	676.184	134.53	558.099	85.768	476.991	61.9432	364.209	48.8184	495.844	34.6792	371.958	3.65029	669.682	57.0494	390.302	89.9752	671.537	95.4933
C_0033	Glu	Glu	C00025,C00217,C00302	HMDB00148,HMDB03339	114517	110865	98341.7	102984	120086	103141	96442.1	106079	99847.7	59957.1	62615.2	64962	59361.8	64597	57613.9	70839.5	65293.8	65502.9	104870	102731	110360	94810.8	114618	102014	100126	106176	100624	107908	8483.43	108737	9828.98	100790	4887.11	62511.4	2504.06	60524.2	3633.79	67212.1	3143.2	105987	3935.45	103814	10025.4	102309	3358.15
C_0034	Met	Met	C00073,C00855,C01733	HMDB00696	586.297	637.866	465.911	694.619	637.047	507.171	632.099	616.135	485.774	766.773	804.299	662.144	924.378	992.349	932.951	737.853	691.4	726.176	558.544	705.108	588.752	628.965	517.275	632.225	775.781	655.515	571.399	563.358	88.2427	612.945	96.0202	578.002	80.2704	744.405	73.6699	949.892	37.0171	718.476	24.1645	617.468	77.3866	592.821	65.4457	667.565	102.722
C_0035	Guanine	Guanine	C00242	HMDB00132	N.D.	N.D.	N.D.	N.D.	N.D.	N.D.	N.D.	N.D.	N.D.	N.D.	N.D.	N.D.	N.D.	N.D.	N.D.	N.D.	N.D.	N.D.	N.D.	N.D.	N.D.	N.D.	N.D.	N.D.	N.D.	N.D.	N.D.	N.A.	N.A.	N.A.	N.A.	N.A.	N.A.	N.A.	N.A.	N.A.	N.A.	N.A.	N.A.	N.A.	N.A.	N.A.	N.A.	N.A.	N.A.
C_0036	His	His	C00135,C00768,C06419	HMDB00177	730.454	739.653	597.554	626.813	724.37	629.383	564.508	595.995	497.075	805.587	890.862	897.672	962.997	971.304	906.03	940.119	865.045	893.485	498.049	514.814	505.287	330.992	417.545	413.667	510.058	490.608	505.392	689.22	79.5186	660.189	55.5977	552.526	50.5365	864.707	51.3128	946.777	35.5313	899.55	37.9029	506.05	8.4086	387.401	48.8902	502.019	10.1541
C_0037	Carnitine	Carnitine	C00318,C00487,C15025	HMDB00062	401.259	463.213	443.578	449.828	430.566	477.38	387.435	419.395	330.945	75.5162	71.0126	79.2559	53.88	76.5744	58.0718	64.7005	34.7756	34.1044	N.D.	N.D.	N.D.	N.D.	N.D.	N.D.	N.D.	N.D.	N.D.	436.017	31.6612	452.591	23.5294	379.258	44.788	75.2616	4.12756	62.8421	12.0758	44.5269	17.4741	N.A.	N.A.	N.A.	N.A.	N.A.	N.A.
C_0038	Phe	Phe	C00079,C02057,C02265	HMDB00159	769.669	853.824	675.19	706.088	795.555	716.811	619.753	649.354	560.497	759.947	826.038	844.289	865.512	898.475	859.433	841.884	792.538	797.455	636.287	615.413	571.523	471.24	492.452	553.273	659.72	620.125	635.193	766.228	89.3668	739.485	48.8534	609.868	45.2456	810.091	44.3749	874.473	21.0075	810.626	27.1818	607.741	33.0563	505.655	42.5805	638.346	19.9851
C_0039	Arg	Arg	C00062,C00792	HMDB00517,HMDB03416	3869.02	4162.34	2884.5	2775.5	3606.44	2982.2	2563.86	2990.59	2474.38	2004.02	2465.61	2526.86	2781.67	2834.06	3024.71	2476.91	2443.31	2378.75	3964.94	3635.85	3512.47	2126.34	2795.4	2792.32	4020.25	3702.28	3703.21	3638.62	669.354	3121.38	432.6	2676.28	275.856	2332.16	285.824	2880.15	127.909	2432.99	49.8896	3704.42	233.899	2571.35	385.396	3808.58	183.314
C_0040	Citrulline	Citrulline	C00327	HMDB00904	65.4775	67.9549	66.8682	70.91	67.1291	72.3399	70.3738	56.7852	52.6286	95.9061	99.5975	108.757	110.051	122.429	110.904	98.4621	91.0842	96.9254	14.649	9.77189	9.06644	N.D.	N.D.	4.07663	16.9708	16.2312	6.37171	66.7669	1.2418	70.1263	2.69238	59.9292	9.28096	101.42	6.61636	114.461	6.91386	95.4906	3.89257	11.1624	3.03998	4.07663	N.A.	13.1913	5.91746
C_0041	Tyr	Tyr	C00082,C01536,C06420	HMDB00158	921.921	995.835	787.583	835.242	962.553	829.102	768.999	766.988	691.518	933.818	994.486	1044.81	1077.54	1097.01	1067.56	1054.13	962.998	994.231	728.428	752.798	739.622	585.305	612.439	663.087	765.928	721.976	712.446	901.78	105.577	875.633	75.3381	742.502	44.1646	991.039	55.578	1080.71	14.974	1003.79	46.3123	740.283	12.1986	620.277	39.4787	733.45	28.5276
C_0042	S-Adenosylhomocysteine	SAH	C00021	HMDB00939	16.5912	8.77008	7.91092	13.0568	22.3667	18.0691	15.905	14.5209	13.8886	26.5952	26.4964	15.5629	14.7677	10.5256	N.D.	22.5709	22.7591	14.4022	N.D.	13.0128	10.9123	7.45627	N.D.	N.D.	3.30295	N.D.	4.2934	11.0907	4.78287	17.8308	4.65951	14.7715	1.0313	22.8848	6.34118	12.6467	2.99964	19.9107	4.77148	11.9626	1.48525	7.45627	N.A.	3.79817	0.700354
C_0043	Spermine	Spermine	C00750	HMDB01256	120.282	122.701	94.175	109.674	153.829	102.42	116.09	141.831	92.2859	106.816	103.443	102.469	99.5862	123.243	109.041	122.927	125.454	119.621	88.1206	51.955	54.3888	N.D.	88.1917	51.23	60.0479	52.1447	N.D.	112.386	15.8177	121.974	27.8247	116.736	24.7788	104.242	2.28132	110.624	11.9075	122.667	2.9253	64.8215	20.2143	69.7109	26.1359	56.0963	5.58844
C_0044	Trp	Trp	C00078,C00525,C00806	HMDB00929	237.109	225.037	182.914	200.058	237.05	195.043	180.684	191.814	167.757	194.265	202.937	216.043	217.915	214.571	229.447	209.351	203.239	209.478	216.347	186.73	189.864	151.149	167.508	172.42	219.105	200.751	191.495	215.02	28.4523	210.717	22.9429	180.085	12.0398	204.415	10.9639	220.644	7.80434	207.356	3.56614	197.647	16.2704	163.692	11.1368	203.784	14.0529
C_0045	Cystathionine	Cystathionine	C00542,C02291	HMDB00099	247.461	278.949	227.756	269.825	288.223	287.373	263.317	281.273	222.46	139.407	144.779	143.072	156.528	159.874	148.702	148.464	129.514	133.68	250.006	266.314	258.337	271.934	288.42	287.79	273.303	233.605	251.466	251.389	25.8216	281.807	10.3852	255.684	30.1407	142.419	2.74463	155.035	5.73416	137.219	9.95827	258.219	8.15467	282.715	9.34188	252.792	19.8826
C_0046	Adenosine	Adenosine	C00212	HMDB00050	12.2675	25.7573	8.10295	11.096	10.2821	12.03	6.48148	3.96481	N.D.	24.758	39.2421	36.2001	24.6032	24.6502	29.4186	21.6419	8.5266	6.92362	2.80428	2.93047	N.D.	N.D.	N.D.	N.D.	N.D.	N.D.	5.21084	15.3759	9.22855	11.136	0.874634	5.22315	1.77955	33.4001	7.63721	26.224	2.76671	12.364	8.07474	2.86738	0.0892296	N.A.	N.A.	5.21084	N.A.
C_0047	Inosine	Inosine	C00294	HMDB00195	N.D.	N.D.	N.D.	N.D.	N.D.	N.D.	N.D.	N.D.	N.D.	N.D.	N.D.	N.D.	N.D.	N.D.	N.D.	N.D.	N.D.	N.D.	N.D.	N.D.	N.D.	N.D.	N.D.	N.D.	N.D.	N.D.	N.D.	N.A.	N.A.	N.A.	N.A.	N.A.	N.A.	N.A.	N.A.	N.A.	N.A.	N.A.	N.A.	N.A.	N.A.	N.A.	N.A.	N.A.	N.A.
C_0048	Guanosine	Guanosine	C00387	HMDB00133	N.D.	N.D.	N.D.	N.D.	N.D.	N.D.	N.D.	N.D.	N.D.	N.D.	N.D.	N.D.	N.D.	N.D.	N.D.	N.D.	N.D.	N.D.	N.D.	N.D.	N.D.	N.D.	N.D.	N.D.	N.D.	N.D.	N.D.	N.A.	N.A.	N.A.	N.A.	N.A.	N.A.	N.A.	N.A.	N.A.	N.A.	N.A.	N.A.	N.A.	N.A.	N.A.	N.A.	N.A.	N.A.
C_0049	Argininosuccinic acid	ArgSuccinate	C03406	HMDB00052	182.269	195.112	189.85	207.628	212.058	210.501	199.746	211.817	186.106	90.4892	89.349	93.6657	92.6359	104.797	87.9345	91.8137	76.9534	77.7764	83.1082	80.8275	84.6648	84.4285	91.6491	77.6665	72.5119	67.3246	79.5471	189.077	6.45598	210.062	2.24718	199.223	12.8636	91.168	2.23697	95.1225	8.70201	82.1811	8.35218	82.8668	1.93	84.5814	6.99256	73.1278	6.13451
C_0050	Glutathione (GSSG)	GSSG	C00127	HMDB03337	4115.97	4051.05	2816.84	3126.56	4378.3	3706.76	2769.41	2693.74	2938.06	11933.7	11950.1	7039.32	7863.52	4058.32	6991.91	9207.41	6867.92	5626.96	4119.26	4083.47	3969.29	3421.54	4061.33	3510.17	7018.04	5222.87	4052.91	3661.28	732.031	3737.21	626.422	2800.4	125.07	10307.7	2830.52	6304.58	1993.54	7234.1	1818.1	4057.34	78.3277	3664.35	346.644	5431.27	1493.51
C_0051	Glutathione (GSH)	GSH	C00051	HMDB00125	41741	41166.9	38517.2	40592.9	43641.3	40119.5	40647.5	42877.9	39786.5	26192.4	28729.9	40257.9	39201.8	50221.8	38971.1	42687.5	43544.1	46186.8	33189.7	33992.4	33900.6	32419	36944.5	33959.4	25463.8	31114.6	33529.3	40475	1719.7	41451.2	1911.38	41104	1595.49	31726.7	7496.4	42798.3	6430.01	44139.5	1824.02	33694.2	439.34	34440.9	2300.85	30035.9	4139.5
C_0052	S-Adenosylmethionine	SAM	C00019	HMDB01185	191.426	180.467	170.333	183.086	186.91	171.423	180.717	189.301	182.096	255.008	260.4	258.1	269.137	310.445	269.902	286.127	276.075	261.587	116.014	120.304	134.372	122.928	156.372	144.675	130.002	125.363	130.512	180.742	10.549	180.473	8.06728	184.038	4.60934	257.836	2.70589	283.162	23.6311	274.596	12.3369	123.563	9.60338	141.325	16.9721	128.626	2.83676
C_0053	Thymidine	Thymidine	C00214	HMDB00273	N.D.	N.D.	N.D.	N.D.	N.D.	N.D.	N.D.	N.D.	N.D.	N.D.	N.D.	N.D.	N.D.	N.D.	N.D.	N.D.	N.D.	N.D.	N.D.	N.D.	N.D.	N.D.	N.D.	N.D.	N.D.	N.D.	N.D.	N.A.	N.A.	N.A.	N.A.	N.A.	N.A.	N.A.	N.A.	N.A.	N.A.	N.A.	N.A.	N.A.	N.A.	N.A.	N.A.	N.A.	N.A.
-	Adenylate Energy Charge	No Label	No ID	No ID	0.958698	0.959585	0.954221	0.956322	0.958822	0.957494	0.961601	0.960034	0.960895	0.913479	0.916627	0.912778	0.918212	0.918672	0.918561	0.924217	0.920711	0.919475	0.943056	0.937495	0.944561	0.937784	0.947892	0.946707	0.941335	0.93611	0.941742	0.957502	0.00287515	0.957546	0.00125077	0.960843	0.000784788	0.914295	0.00205013	0.918482	0.000239945	0.921468	0.00245965	0.941704	0.00372178	0.944128	0.0055255	0.939729	0.00314057
-	Total Adenylate	No Label	No ID	No ID	18669.7	19667.4	18257.9	19203.7	20374.8	19712.7	20088.5	20271.9	18154.2	14548	14994.8	14878.5	15478.7	16951.4	15011.6	18163.8	18399.2	16677	13537.3	12640.1	13504.9	11661.6	13902.5	13497.5	13349	11548.1	14151.8	18865	724.793	19763.8	587.24	19504.9	1173.31	14807.1	231.832	15813.9	1012.44	17746.7	933.8	13227.4	508.906	13020.5	1194.16	13016.3	1333.37
-	Guanylate Energy Charge	No Label	No ID	No ID	0.962019	0.962443	0.957683	0.960759	0.9657	0.963354	0.962749	0.964321	0.962757	0.938859	0.937347	0.936333	0.941576	0.938922	0.941551	0.945643	0.943568	0.941411	0.943208	0.939265	0.943875	0.936273	0.944645	0.940495	0.935862	0.937501	0.93828	0.960715	0.00263392	0.963271	0.00247121	0.963276	0.000905506	0.937513	0.00127149	0.940683	0.00152538	0.943541	0.00211612	0.942116	0.00249153	0.940471	0.00418649	0.937214	0.00123442
-	Total Guanylate	No Label	No ID	No ID	3108.53	3351.49	3041.77	3205.33	3581.4	3420.86	3210.93	3321.57	3147.5	3295.26	3258.71	3249.58	3139.97	3495	3159.09	3777.25	3788.15	3512.08	2211.66	2177.93	2321.73	2028.62	2520.46	2437.22	2111.8	1875.78	2274.21	3167.26	163.001	3402.53	188.706	3226.67	88.0933	3267.85	24.1687	3264.68	199.686	3692.49	156.339	2237.11	75.2034	2328.77	263.249	2087.26	200.344
-	GSH/GSSG	No Label	No ID	No ID	10.1412	10.162	13.6739	12.9832	9.96765	10.8233	14.6773	15.9176	13.5418	2.19483	2.40415	5.71901	4.98528	12.375	5.57374	4.63621	6.34022	8.20813	8.0572	8.32439	8.54072	9.47497	9.09664	9.67456	3.62834	5.95737	8.27289	11.3257	2.0336	11.2581	1.55409	14.7122	1.1883	3.43933	1.97703	7.64468	4.10714	6.39485	1.78659	8.30744	0.242205	9.41539	0.293536	5.95287	2.32228
-	Total Glutathione	No Label	No ID	No ID	49973	49269	44150.8	46846.1	52397.9	47533	46186.3	48265.4	45662.6	50059.7	52630.1	54336.6	54928.9	58338.4	52955	61102.4	57280	57440.7	41428.2	42159.4	41839.1	39262	45067.1	40979.7	39499.9	41560.3	41635.1	47797.6	3177.75	48925.6	3026.62	46704.8	1376.71	52342.1	2152.93	55407.4	2723.46	58607.7	2161.95	41808.9	366.509	41769.6	2982.06	40898.4	1211.73
-	NADPH/NADP+	No Label	No ID	No ID	0.943437	0.864911	0.823889	1.43965	1.09578	0.753882	1.00537	0.677046	1.33581	0.236177	0.187477	0.224385	0.31021	0.35694	0.280687	0.222715	0.379475	0.432682	1.49498	1.13073	0.907688	1.21576	1.00299	1.21127	1.14999	1.35521	1.19762	0.877413	0.0607463	1.09644	0.342886	1.00607	0.329382	0.216013	0.0254066	0.315946	0.0384487	0.344958	0.109157	1.1778	0.296464	1.14334	0.121568	1.23427	0.107405
-	NADH/NAD+	No Label	No ID	No ID	0.0874556	0.084677	0.0640573	0.094489	0.0867395	0.0664415	0.0802891	0.0771957	0.0772356	0.0367311	0.0398282	0.0363274	0.0378564	0.0344491	0.0375409	0.0340245	0.0334379	0.0348231	0.0646219	0.0589931	0.0572687	0.0589871	0.0544354	0.065389	0.0598584	0.0514629	0.0528342	0.07873	0.0127826	0.0825566	0.014484	0.0782401	0.00177457	0.0376289	0.00191533	0.0366155	0.00188276	0.0340951	0.000695316	0.0602946	0.00384551	0.0596038	0.0055028	0.0547185	0.00450376
-	Lactate/Pyruvate	No Label	No ID	No ID	88.0481	55.7152	68.7666	62.5044	54.1239	52.6946	53.2738	46.8768	60.5082	58.9657	107.001	72.7833	79.4587	23.0595	59.7127	58.6351	48.5601	58.9933	N.A.	42.2586	37.7987	45.4419	40.1943	N.A.	N.A.	N.A.	N.A.	70.8433	16.2662	56.441	5.29952	53.5529	6.81998	79.5833	24.729	54.077	28.6189	55.3962	5.9229	40.0286	3.15361	42.8181	3.71059	N.A.	N.A.
-	Glycerol 3-phosphate/DHAP	No Label	No ID	No ID	0.523489	0.377661	0.454616	0.509257	0.85297	0.698164	0.624388	0.454136	0.919997	3.48408	3.11998	2.49975	1.97855	1.1369	1.5716	4.09754	3.56634	3.43714	1.15311	1.1665	1.4926	2.35485	1.608	1.76143	1.37957	1.64684	1.05008	0.451922	0.0729515	0.686797	0.172138	0.666174	0.235725	3.0346	0.497691	1.56235	0.420899	3.70034	0.349997	1.27074	0.192255	1.9081	0.394434	1.35883	0.298919
-	Total Amino Acids	No Label	No ID	No ID	196900	196166	169458	177832	205807	179024	164230	178592	165282	138845	144725	152007	143861	154975	140288	160706	149717	151028	188152	184840	191123	166959	195161	180081	180846	185863	181277	187508	15636	187554	15818.6	169368	8005.4	145192	6593.65	146375	7659.56	153817	6002.06	188038	3142.86	180734	14112.2	182662	2780.47
-	Total Essential Amino Acids	No Label	No ID	No ID	12209.4	12949.8	10007	10749.1	12646.7	10858.4	9531.48	10409.3	8842.92	12001.3	12978.7	13300.9	13907.8	14447.3	13806	13946.3	13038.4	13306.6	10369.9	10002.1	9461.44	7311.8	8190.95	8509.65	10662.7	9687.28	9734.48	11722.1	1530.74	11418.1	1065.4	9594.55	785.074	12760.3	676.754	14053.7	344.624	13430.4	466.475	9944.49	456.971	8004.13	620.394	10028.1	550.016
-	Total Non-essential Amino Acids	No Label	No ID	No ID	184690	183217	159451	167083	193161	168166	154698	168183	156439	126844	131746	138706	129954	140528	126482	146760	136679	137721	177782	174838	181661	159647	186970	171571	170184	176176	171543	175786	14165.5	176136	14753.4	159774	7334.37	132432	5961.09	132321	7316.31	140387	5543.95	178094	3422.33	172729	13698.1	172634	3141.66
-	Total Glucogenic Amino Acids	No Label	No ID	No ID	193205	192328	166541	174822	202102	175852	161524	175585	162706	136006	141659	148817	140546	151599	136883	157328	146607	147849	184893	181806	188186	164966	192842	177544	177532	182873	178329	184025	15147.5	184259	15461.5	166605	7799.35	142161	6420.01	143009	7660.86	150594	5864.31	184962	3190.7	178451	13960.4	179578	2881.08
-	Total Ketogenic Amino Acids	No Label	No ID	No ID	10591.5	11153.2	8702.06	9210.12	10943.4	9452.15	8181.49	8927.47	7715.72	10528	11315.2	11787.8	12060.2	12503	11968.1	12330.4	11525.3	11769.6	9610.86	9276.74	8898.82	6937.15	7868.57	8126.85	9773.46	9091.4	9132.12	10148.9	1284.1	9868.56	938.673	8274.89	611.252	11210.3	636.406	12177.1	285.951	11875.1	412.786	9262.14	356.243	7644.19	625.785	9332.32	382.578
-	Total BCAA	No Label	No ID	No ID	7234.64	7674.64	5865.8	6147.15	7427.15	6364.01	5444.31	6058.92	5190.28	5869.23	6385.33	6608.39	6748.96	6987.86	6788.98	7010.58	6471.19	6568.51	5376.95	4923.11	4735.55	3317.46	3820.25	4044.22	5343.92	4746.33	4907.03	6925.03	943.331	6646.1	685.045	5564.5	446.618	6287.65	379.135	6841.93	127.95	6683.43	287.472	5011.87	329.785	3727.31	372.184	4999.1	309.25
-	Total Aromatic Amino Acids	No Label	No ID	No ID	1928.7	2074.7	1645.69	1741.39	1995.16	1740.96	1569.44	1608.16	1419.77	1888.03	2023.46	2105.15	2160.97	2210.05	2156.44	2105.37	1958.78	2001.16	1581.06	1554.94	1501.01	1207.69	1272.4	1388.78	1644.75	1542.85	1539.13	1883.03	218.121	1825.83	146.639	1532.45	99.4881	2005.55	109.661	2175.82	29.7316	2021.77	75.4367	1545.67	40.8231	1289.62	91.7635	1575.58	59.9353
-	Fischer's Ratio	No Label	No ID	No ID	3.75105	3.69916	3.56435	3.53003	3.72259	3.65547	3.46896	3.76762	3.65571	3.10866	3.15565	3.13916	3.12311	3.16185	3.14823	3.32986	3.30369	3.28234	3.40085	3.1661	3.15491	2.74694	3.0024	2.91206	3.24907	3.07634	3.18818	3.67152	0.0963713	3.63603	0.0977411	3.63076	0.150885	3.13449	0.0238422	3.1444	0.0196501	3.3053	0.0238002	3.24062	0.138874	2.88714	0.129543	3.1712	0.0876106
-	Total Glu-related Amino Acids	No Label	No ID	No ID	134371	131469	114311	119562	140440	120362	110970	122113	113656	82165.3	86156.1	90219.9	84700.6	91479.3	82837.7	96710.8	90022.3	90507.3	123488	119412	126267	108497	129537	117648	117979	122704	118030	126717	10841.3	126788	11829.6	115580	5815.55	86180.4	4027.36	86339.2	4547.88	92413.5	3729.51	123056	3447.94	118561	10549.5	119571	2713.26
-	Total Pyr-related Amino Acids	No Label	No ID	No ID	19771.7	20680.1	17694.9	17621.5	19553.5	17802.5	15093.8	15859.7	14615.6	24677.3	25019.4	26934.2	23602.8	26285.7	22894.8	25736.2	23565.2	24120.4	23837.1	24938.8	24576.6	21855.9	24441.9	23258	22118.7	22733.2	22871.2	19382.2	1530.19	18325.8	1067.07	15189.7	627.559	25543.6	1216.38	24261.1	1788.76	24474	1127.85	24450.8	561.503	23185.3	1294.5	22574.4	400.619
-	Total Acetyl CoA-related Amino Acids	No Label	No ID	No ID	6966.55	7269.68	5545.41	5781.13	7013.05	5994.53	5171.43	5756.7	4941.71	5537.95	6006.35	6228.8	6402.79	6602.86	6487.74	6603.6	6126.34	6234.95	5890.23	5519.03	5331	3758.83	4403.97	4681.12	5961.87	5444.66	5437.68	6593.88	920.563	6262.9	658.35	5289.95	420.223	5924.37	352.648	6497.8	100.413	6321.63	250.155	5580.09	284.569	4281.31	473.223	5614.74	300.645
-	Total Fumarate-related Amino Acids	No Label	No ID	No ID	1691.59	1849.66	1462.77	1541.33	1758.11	1545.91	1388.75	1416.34	1252.02	1693.76	1820.52	1889.1	1943.06	1995.48	1927	1896.02	1755.54	1791.69	1364.71	1368.21	1311.15	1056.55	1104.89	1216.36	1425.65	1342.1	1347.64	1668.01	194.518	1615.12	123.855	1352.37	87.9976	1801.13	99.1025	1955.18	35.8162	1814.41	72.9451	1348.02	31.9854	1125.93	81.9587	1371.8	46.7196
-	Total Succinyl CoA-related Amino Acids	No Label	No ID	No ID	4844.32	5259.22	3940.66	4318.42	5012.64	4233.81	3839.39	4211.03	3519.69	4106.5	4504.6	4482.45	4831.44	5081.48	4852.72	4745.56	4423.45	4483.67	3404.89	3261.15	3001.23	2243.12	2435.14	2603.8	3573.34	3080.61	3107.49	4681.4	674.207	4521.62	427.334	3856.7	345.998	4364.51	223.722	4921.88	138.626	4550.89	171.252	3222.42	204.595	2427.35	180.462	3253.82	277.042
-	Total Oxaloacetate-related Amino Acids	No Label	No ID	No ID	32526.3	33070.7	29131.8	31779	35338.5	31907.8	30232.3	31984.8	29663.3	23363.2	24158.4	25291	25467.9	26756.6	24370.7	28239.2	26840.3	26945.4	32799.1	32825.2	33029.5	31312.6	35323.3	32817.7	32435.4	33013.2	32973.1	31576.3	2134.39	33008.5	2018.91	30626.8	1209.97	24270.9	968.791	25531.7	1194.22	27341.6	779.101	32884.6	126.176	33151.2	2026.08	32807.2	322.681
-	Malate/Asp	No Label	No ID	No ID	0.251085	0.245868	0.270157	0.261941	0.260244	0.275225	0.280178	0.253054	0.251401	0.191038	0.19557	0.199021	0.172205	0.178996	0.159768	0.173891	0.162532	0.156039	0.105271	0.102656	0.108493	0.106249	0.106793	0.10985	0.0923308	0.0980954	0.10439	0.255703	0.0127858	0.265803	0.0082039	0.261544	0.0161582	0.19521	0.00400363	0.170323	0.00975136	0.164154	0.00903601	0.105473	0.00292349	0.107631	0.00194085	0.098272	0.00603148
-	Citrulline/Ornithine	No Label	No ID	No ID	0.274617	0.273006	0.440339	0.493054	0.338193	0.549698	0.544627	0.341478	0.369267	0.546272	0.485557	0.494098	0.423227	0.47944	0.38439	0.444829	0.427737	0.462326	0.0973098	0.0524085	0.064271	N.A.	N.A.	0.0303017	0.0918062	0.0821863	0.0421415	0.329321	0.096148	0.460315	0.109488	0.418458	0.110146	0.508642	0.0328671	0.429019	0.047789	0.444964	0.0172953	0.0713298	0.023268	0.0303017	N.A.	0.0720447	0.0263398
-	Glu/2-Oxoglutarate	No Label	No ID	No ID	191.398	214.284	188.656	222.967	219.536	191.296	158.163	181.163	188.534	59.468	73.9504	60.1395	61.9586	40.3921	61.0891	61.5673	66.8579	72.7322	2967.52	N.A.	N.A.	3272.18	N.A.	N.A.	17707.3	40043.2	4717.42	198.113	14.0716	211.266	17.3797	175.954	15.8415	64.5193	8.17446	54.48	12.2082	67.0524	5.585	2967.52	N.A.	3272.18	N.A.	20822.6	17867.8
-	G6P/R5P	No Label	No ID	No ID	4.99071	5.19047	5.83296	7.54106	5.50633	6.49449	13.6511	12.8235	20.9604	4.7386	5.34822	4.70146	4.58755	2.40641	4.14416	8.13873	9.79584	8.0775	17.1874	19.8947	15.7446	52.3404	54.0115	39.3756	19.5256	45.3065	12.0976	5.33805	0.440091	6.51396	1.01751	15.8116	4.47809	4.92942	0.36316	3.7127	1.1528	8.67069	0.97489	17.6089	2.10691	48.5758	8.01133	25.6432	17.4292
-	SAM/SAH	No Label	No ID	No ID	11.5378	20.5775	21.5314	14.0223	8.35665	9.48709	11.3623	13.0364	13.1112	9.58849	9.82775	16.5843	18.2247	29.4942	N.A.	12.6768	12.1303	18.163	N.A.	9.24502	12.3138	16.4865	N.A.	N.A.	39.3593	N.A.	30.3982	17.8822	5.51511	10.622	2.99846	12.5033	0.988856	12.0002	3.97178	23.8595	7.96878	14.3234	3.33643	10.7794	2.16994	16.4865	N.A.	34.8788	6.33644
-	Putrescine/Spermidine	No Label	No ID	No ID	0.926704	1.07888	0.92737	0.68876	0.820845	0.793582	0.62879	0.586547	0.668558	1.17637	1.3741	1.53235	1.14615	0.969842	1.09176	1.19385	1.23701	1.28573	N.A.	N.A.	0.763315	0.932959	0.633881	N.A.	N.A.	1.88804	0.49448	0.97765	0.0876647	0.767729	0.0697344	0.627965	0.0410119	1.36094	0.178358	1.06925	0.0902841	1.23887	0.0459686	0.763315	N.A.	0.78342	0.21148	1.19126	0.985394
C: Cation mode, A: Anion mode
N.D.: Not Detected.
N.A.: Not Available.
|| Welch t-test p-value (*<0.05, **<0.01, ***<0.001)
[truncated: 25 more columns]
